# Supplementary material for: The Intrabody Against Murine Double Minute 2 via a p53-Dependent Pathway Induces Apoptosis of Cancer Cell
Source: Int J Mol Sci. 2025 May 30;26(11):5286. doi: 10.3390/ijms26115286 (PMC12155524; doi:10.3390/ijms26115286)
Supplement: Supplementary file 1 [file ijms-26-05286-s001.zip]

Archive with 8 entries (8 files):
- Institutional Review Board Statement.pdf
- Supplementary Figure S1.pdf
- Supplementary Figure S2.pdf
- Supplementary Figure S3.pdf
- Supplementary Figure S4.pdf
- Supplementary Figure S5.pdf
- Supplementary Table S1.pdf
- Supplementary Table S2.pdf
